# Supplementary material for: Short-term elevations in glucocorticoids do not alter telomere lengths: A systematic review and meta-analysis of non-primate vertebrate studies
Source: PLoS One. 2021 Oct 1;16(10):e0257370. doi: 10.1371/journal.pone.0257370 (PMC8486123; doi:10.1371/journal.pone.0257370)
Supplement: S1 Table — Details search term combinations used to search online databases and websites. (XLSX) [file pone.0257370.s005.xlsx]

## Sheet: PRISMA diagram
date	search_engine	terms	total_results	looked_at	used	duplicates		date	author_name	total_references	duplicates	looked_at		total records	total duplicates	looked at	qualitatively	final
2020-09-19	Web of Science	reactive oxidative species, antioxidant, glucocorticoid, cortisol, corticosterone, telomere length, chronic stress	0	0	0	0		2020-09-22	Bauch_2016	64	2	2		2113	78	181	31	15
2020-09-19	Pubmed	reactive oxidative species, antioxidant, glucocorticoid, cortisol, corticosterone, telomere length, chronic stress	0	0	0	0		2020-09-22	Burraco_2019	78	0	4
2020-09-19	Scopus	reactive oxidative species, antioxidant, glucocorticoid, cortisol, corticosterone, telomere length, chronic stress	0	0	0	0		2020-09-22	Casagrande_2020	114	4	5
2020-09-20	Google Scholar	reactive oxidative species, antioxidant, glucocorticoid, cortisol, corticosterone, telomere length, chronic stress	100	0	0	9		2020-09-22	Cerchiara_2017	95	4	6
2020-09-22	Web of Science	cortisol, telomere length, glucocorticoids	9	0	0	0		2020-09-22	Dantzer_2020	90	2	4
2020-09-22	Pubmed	cortisol, telomere length, glucocorticoids	8	0	0	0		2020-09-23	Drury_2017	98	1	3
2020-09-22	Scopus	cortisol, telomere length, glucocorticoids	10	0	0	0		2020-09-23	Gangoso_2016	82	1	9
2020-09-22	Google Scholar	cortisol, telomere length, glucocorticoids	100	0	2	7		2020-09-25	Gil_2019	118	2	6
2020-09-19	Web of Science	oxidative stress, telomere length, glucocorticoid, corticosterone	9	1	0	8		2020-09-25	Grunst_2020	105	4	7
2020-09-19	Pubmed	oxidative stress, telomere length, glucocorticoid, corticosterone	5	0	0	5		2020-09-25	Hau_2015	78	2	10
2020-09-19	Scopus	oxidative stress, telomere length, glucocorticoid, corticosterone	6	0	0	6		2020-09-25	Haussmann_2012	66	0	6
2020-09-19	Google Scholar	oxidative stress, telomere length, glucocorticoid, corticosterone	110	29	25	0		2020-09-25	Herborn_2014	42	1	5
2020-09-27	Web of Science	acute stress, chronic stress, telomeres	57	1	0	0		2020-09-26	Injaian_2019	69	3	1
2020-09-27	Pubmed	acute stress, chronic stress, telomeres	41	1	0	0		2020-09-30	Lansade_2018	44	1	0
2020-09-27	Scopus	acute stress, chronic stress, telomeres	61	1	0	0		2020-09-26	Noguera_2019	42	2	4
2020-09-27	Google Scholar	acute stress, chronic stress, telomeres	100	15	0	0		2020-09-26	Noreikiene_2017	94	1	4
2020-09-27	Web of Science	HPA axis, telomere	30	2	0	0		2020-09-26	Ouyang_2016	43	1	0
2020-09-27	Pubmed	HPA axis, telomere	18	2	0	0		2020-09-26	Pegan_2019	60	2	5
2020-09-27	Scopus	HPA axis, telomere	23	1	0	0		2020-09-26	Quirici_2016	91	1	2
2020-09-27	Google Scholar	HPA axis, telomere	100	24	0	0		2020-09-26	Schultner_2014	21	0	2
		total	787	77	27	35		2020-09-26	Sebastiano_2017	75	2	5
								2020-09-26	Shen_2019	80	1	1
								2020-09-27	Stevenson_2018	74	1	2
								2020-09-28	Stier_2020	54	1	1
								2020-09-28	Tissier_2014	65	1	2
								2020-09-28	Watson_2016	69	2	5
								2020-09-30	Xie_2018	71	0	1
								2020-09-28	Young_2017_1	79	1	0
								2020-09-28	Young_2017_2	52	0	2
									Total	2069	43	104
